# Supplementary material for: Dysregulated Cell Signaling Pathways in Prostate Tumoral Plasticity—Checkpoints
Source: Oncol Res. 2026 May 21;34(6):16. doi: 10.32604/or.2026.072421 (PMC13227601; doi:10.32604/or.2026.072421)
Supplement: Supplementary file 1 [file OncolRes-34-72421-s001.zip]

Archive with 199 entries (191 files):
- Figure_S1/
- Figure_S1/Figure_S1_S10B1.tiff
- Figure_S1/Figure_S1_S10B2.tiff
- Figure_S1/Figure_S1_S10B3.tiff
- Figure_S1/Figure_S1_S13C1.tiff
- Figure_S1/Figure_S1_S13C2.tiff
- Figure_S1/Figure_S1_S13C3.tiff
- Figure_S1/Figure_S1_S14C1.tiff
- Figure_S1/Figure_S1_S14C2.tiff
- Figure_S1/Figure_S1_S14C3.tiff
- Figure_S1/Figure_S1_S15A1.tiff
- Figure_S1/Figure_S1_S15A2.tiff
- Figure_S1/Figure_S1_S15A3.tiff
- Figure_S1/Figure_S1_S16C1.tiff
- Figure_S1/Figure_S1_S16C2.tiff
- Figure_S1/Figure_S1_S16C3.tiff
- Figure_S1/Figure_S1_S1A1.tiff
- Figure_S1/Figure_S1_S1A2.tiff
- Figure_S1/Figure_S1_S1A3.tiff
- Figure_S1/Figure_S1_S22B1.tiff
- Figure_S1/Figure_S1_S22B2.tiff
- Figure_S1/Figure_S1_S22B3.tiff
- Figure_S1/Figure_S1_S2A1.tiff
- Figure_S1/Figure_S1_S2A2.tiff
- Figure_S1/Figure_S1_S2A3.tiff
- Figure_S1/Figure_S1_S31C1.tiff
- Figure_S1/Figure_S1_S31C2.tiff
- Figure_S1/Figure_S1_S31C3.tiff
- Figure_S1/Figure_S1_S4A1.tiff
- Figure_S1/Figure_S1_S4A2.tiff
- Figure_S1/Figure_S1_S4A3.tiff
- Figure_S1/Figure_S1_S5B1.tiff
- Figure_S1/Figure_S1_S5B2.tiff
- Figure_S1/Figure_S1_S5B3.tiff
- Figure_S1/Figure_S1_S6B1.tiff
- Figure_S1/Figure_S1_S6B2.tiff
- Figure_S1/Figure_S1_S6B3.tiff
- Figure_S2/
- Figure_S2/Figure_S2A.tif
- Figure_S2/Figure_S2B.tif
- Figure_S2/Figure_S2C.tif
- Figure_S2/Figure_S2D.tif
- Figure_S2/Figure_S2E.tif
- Figure_S3/
- Figure_S3/Figure_S3_S10B1.tiff
- Figure_S3/Figure_S3_S10B2.tiff
- Figure_S3/Figure_S3_S10B3.tiff
- Figure_S3/Figure_S3_S13C1.tiff
- Figure_S3/Figure_S3_S13C2.tiff
- Figure_S3/Figure_S3_S13C3.tiff
- Figure_S3/Figure_S3_S14C1.tiff
- Figure_S3/Figure_S3_S14C2.tiff
- Figure_S3/Figure_S3_S14C3.tiff
- Figure_S3/Figure_S3_S15A1.tiff
- Figure_S3/Figure_S3_S15A2.tiff
- Figure_S3/Figure_S3_S15A3.tiff
- Figure_S3/Figure_S3_S16C1.tiff
- Figure_S3/Figure_S3_S16C2.tiff
- Figure_S3/Figure_S3_S16C3.tiff
- Figure_S3/Figure_S3_S1A1.tiff
- Figure_S3/Figure_S3_S1A2.tiff
- Figure_S3/Figure_S3_S1A3.tiff
- Figure_S3/Figure_S3_S22B1.tiff
- Figure_S3/Figure_S3_S22B2.tiff
- Figure_S3/Figure_S3_S22B3.tiff
- Figure_S3/Figure_S3_S2A1.tiff
- Figure_S3/Figure_S3_S2A2.tiff
- Figure_S3/Figure_S3_S2A3.tiff
- Figure_S3/Figure_S3_S31C1.tiff
- Figure_S3/Figure_S3_S31C2.tiff
- Figure_S3/Figure_S3_S31C3.tiff
- Figure_S3/Figure_S3_S4A1.tiff
- Figure_S3/Figure_S3_S4A2.tiff
- Figure_S3/Figure_S3_S4A3.tiff
- Figure_S3/Figure_S3_S5B1.tiff
- Figure_S3/Figure_S3_S5B2.tiff
- Figure_S3/Figure_S3_S5B3.tiff
- Figure_S3/Figure_S3_S6B1.tiff
- Figure_S3/Figure_S3_S6B2.tiff
- Figure_S3/Figure_S3_S6B3.tiff
- Figure_S4/
- Figure_S4/Figure_S4A.tif
- Figure_S4/Figure_S4B.tif
- Figure_S4/Figure_S4C.tif
- Figure_S4/Figure_S4D.tif
- Figure_S4/Figure_S4E.tif
- Figure_S4/Figure_S4F.tif
- Figure_S5/
- Figure_S5/Figure_S5D.tif
- Figure_S5/Figure_S5E.tif
- Figure_S5/Figure_S5_S10B1.tiff
- Figure_S5/Figure_S5_S10B2.tiff
- Figure_S5/Figure_S5_S10B3.tiff
- Figure_S5/Figure_S5_S13C1.tiff
- Figure_S5/Figure_S5_S13C2.tiff
- Figure_S5/Figure_S5_S13C3.tiff
- Figure_S5/Figure_S5_S14C1.tiff
- Figure_S5/Figure_S5_S14C2.tiff
- Figure_S5/Figure_S5_S14C3.tiff
- Figure_S5/Figure_S5_S15A1.tiff
- Figure_S5/Figure_S5_S15A2.tiff
- Figure_S5/Figure_S5_S15A3.tiff
- Figure_S5/Figure_S5_S16C1.tiff
- Figure_S5/Figure_S5_S16C2.tiff
- Figure_S5/Figure_S5_S16C3.tiff
- Figure_S5/Figure_S5_S1A1.tiff
- Figure_S5/Figure_S5_S1A2.tiff
- Figure_S5/Figure_S5_S1A3.tiff
- Figure_S5/Figure_S5_S22B1.tiff
- Figure_S5/Figure_S5_S22B2.tiff
- Figure_S5/Figure_S5_S22B3.tiff
- Figure_S5/Figure_S5_S2A1.tiff
- Figure_S5/Figure_S5_S2A2.tiff
- Figure_S5/Figure_S5_S2A3.tiff
- Figure_S5/Figure_S5_S31C1.tiff
- Figure_S5/Figure_S5_S31C2.tiff
- Figure_S5/Figure_S5_S31C3.tiff
- Figure_S5/Figure_S5_S4A1.tiff
- Figure_S5/Figure_S5_S4A2.tiff
- Figure_S5/Figure_S5_S4A3.tiff
- Figure_S5/Figure_S5_S5B1.tiff
- Figure_S5/Figure_S5_S5B2.tiff
- Figure_S5/Figure_S5_S5B3.tiff
- Figure_S5/Figure_S5_S6B1.tiff
- Figure_S5/Figure_S5_S6B2.tiff
- Figure_S5/Figure_S5_S6B3.tiff
- Figure_S6/
- Figure_S6/Figure_S6D.tif
- Figure_S6/Figure_S6_S10B1.tiff
- Figure_S6/Figure_S6_S10B2.tiff
- Figure_S6/Figure_S6_S13C1.tiff
- Figure_S6/Figure_S6_S13C2.tiff
- Figure_S6/Figure_S6_S14C1.tiff
- Figure_S6/Figure_S6_S14C2.tiff
- Figure_S6/Figure_S6_S15A1.tiff
- Figure_S6/Figure_S6_S15A2.tiff
- Figure_S6/Figure_S6_S16C1.tiff
- Figure_S6/Figure_S6_S16C2.tiff
- Figure_S6/Figure_S6_S1A1.tiff
- Figure_S6/Figure_S6_S1A2.tiff
- Figure_S6/Figure_S6_S22B1.tiff
- Figure_S6/Figure_S6_S22B2.tiff
- Figure_S6/Figure_S6_S2A1.tiff
- Figure_S6/Figure_S6_S2A2.tiff
- Figure_S6/Figure_S6_S31C1.tiff
- Figure_S6/Figure_S6_S31C2.tiff
- Figure_S6/Figure_S6_S4A1.tiff
- Figure_S6/Figure_S6_S4A2.tiff
- Figure_S6/Figure_S6_S5B1.tiff
- Figure_S6/Figure_S6_S5B2.tiff
- Figure_S6/Figure_S6_S6B1.tiff
- Figure_S6/Figure_S6_S6B2.tiff
- Figure_S7/
- Figure_S7/Figure_S7D.tif
- Figure_S7/Figure_S7_S10B1.tiff
- Figure_S7/Figure_S7_S10B2.tiff
- Figure_S7/Figure_S7_S13C1.tiff
- Figure_S7/Figure_S7_S13C2.tiff
- Figure_S7/Figure_S7_S14C1.tiff
- Figure_S7/Figure_S7_S14C2.tiff
- Figure_S7/Figure_S7_S15A1.tiff
- Figure_S7/Figure_S7_S15A2.tiff
- Figure_S7/Figure_S7_S16C1.tiff
- Figure_S7/Figure_S7_S16C2.tiff
- Figure_S7/Figure_S7_S1A1.tiff
- Figure_S7/Figure_S7_S1A2.tiff
- Figure_S7/Figure_S7_S22B1.tiff
- Figure_S7/Figure_S7_S22B2.tiff
- Figure_S7/Figure_S7_S2A1.tiff
- Figure_S7/Figure_S7_S2A2.tiff
- Figure_S7/Figure_S7_S31C1.tiff
- Figure_S7/Figure_S7_S31C2.tiff
- Figure_S7/Figure_S7_S4A1.tiff
- Figure_S7/Figure_S7_S4A2.tiff
- Figure_S7/Figure_S7_S5B1.tiff
- Figure_S7/Figure_S7_S5B2.tiff
- Figure_S7/Figure_S7_S6B1.tiff
- Figure_S7/Figure_S7_S6B2.tiff
- Figure_S8/
- Figure_S8/Figure_S8A.tif
- Figure_S8/Figure_S8B.tif
- Figure_S8/Figure_S8C.tif
- Figure_S8/Figure_S8D.tif
- Figure_S8/Figure_S8E.tif
- Figure_S8/Figure_S8F.tif
- Figure_S8/Figure_S8G.tif
- Figure_S8/Figure_S8H.tif
- Figure_S8/Figure_S8I.tif
- Figure_S8/Figure_S8J.tif
- Figure_S8/Figure_S8K.tif
- Figure_S8/Figure_S8L.tif
- Figure_S8/Figure_S8M.tif
- Figure_S8/Figure_S8N.tif
- Figure_S8/Figure_S8O.tif
- Figure_S8/Figure_S8P.tif
- Figure_S8/Figure_S8Q.tif
- Figure_S8/Figure_S8R.tif
- Figure_S8/Figure_S8S.tif
- Figure_S8/Figure_S8T.tif
